# Supplementary material for: The Association between Maternal Urinary Phthalate Concentrations and Blood Pressure in Pregnancy: A Systematic Review and Meta-Analysis
Source: Metabolites. 2023 Jun 30;13(7):812. doi: 10.3390/metabo13070812 (PMC10384991; doi:10.3390/metabo13070812)
Supplement: Supplementary file 1 [file metabolites-13-00812-s001.zip]

Archive with 1 entries (1 files):
- metabolites-2428819-supplementary.pdf
